# Supplementary material for: Characterization of the Type I Restriction Modification System Broadly Conserved among Group A Streptococci
Source: mSphere. 2021 Nov 17;6(6):e00799-21. doi: 10.1128/mSphere.00799-21 (PMC8597746; doi:10.1128/mSphere.00799-21)
Supplement: TABLE S1 [file msphere.00799-21-st001.xlsx]

## Sheet: GAS_genome_methylation_suppleme
Strain	emm type	BioSample	Assembly	Level	Size(Mb)	Scaffolds	PacBio_data	Type_1_seq_motif	seq_rec_motif	complement_motif	TRD1	pattern_1	TRD2	pattern_2	TRD_assign	REBASE
M1 476	1	SAMD00061013	GCF_000349925.2	Complete	1.83113	1	no	yes	GCANNNNNNTTAA	TTAANNNNNNTGC	A	GCA	G	TTAA	AG	S.Spy476ORF311P
5448	1	SAMN02866032	GCF_001021955.1	Complete	1.82952	1	no	yes	GCANNNNNNTTAA	TTAANNNNNNTGC	A	GCA	G	TTAA	AG	S.Spy5448ORF8275P
A20	1	SAMN02603640	GCF_000307535.1	Complete	1.83728	1	no	yes	GCANNNNNNTTAA	TTAANNNNNNTGC	A	GCA	G	TTAA	AG	S.Spy20ORF1674P
AP1	1	SAMN02716635	GCF_000993765.1	Complete	1.90829	1	no	yes	GCANNNNNNTTAA	TTAANNNNNNTGC	A	GCA	G	TTAA	AG	S.SpyAP1ORF8565P
CCUG 4207	1	SAMN08915690	GCF_004028355.1	Complete	1.91486	1	no	yes	GCANNNNNNTTAA	TTAANNNNNNTGC	A	GCA	G	TTAA	AG	S.Spy4207ORF8840P
emm1	1	SAMN10793313	GCF_005164585.1	Complete	1.83476	1	no	yes	GCANNNNNNTTAA	TTAANNNNNNTGC	A	GCA	G	TTAA	AG	S.Spyemm1ORF1575P
FDAARGOS_149	1	SAMN03996295	GCF_001559175.2	Complete	1.83964	1	yes	yes	GCANNNNNNTTAA	TTAANNNNNNTGC	A	GCA	G	TTAA	AG	S.Spy149I
FDAARGOS_774	1	SAMN11056489	GCF_006364235.1	Complete	1.91486	1	no	yes	GCANNNNNNTTAA	TTAANNNNNNTGC	A	GCA	G	TTAA	AG	S.Spy774ORF4265P
HKU419	1	SAMEA5096235	GCF_900619605.1	Complete	1.94329	1	no	yes	GCANNNNNNTTAA	TTAANNNNNNTGC	A	GCA	G	TTAA	AG	S.Spy419ORFAP
HKU488	1	SAMN03846812	GCF_001051095.1	Complete	1.94341	1	yes	yes	GCANNNNNNTTAA	TTAANNNNNNTGC	A	GCA	G	TTAA	AG	S.Spy488I
MGAS2221	1	SAMN12657656	GCF_012572265.1	Complete	1.83578	1	yes	yes	GCANNNNNNTTAA	TTAANNNNNNTGC	A	GCA	G	TTAA	AG	NA
MGAS5005	1	SAMN02603500	GCF_000011765.2	Complete	1.83856	1	yes	yes	GCANNNNNNTTAA	TTAANNNNNNTGC	A	GCA	G	TTAA	AG	S.Spy5005I
NCTC8198	1	SAMEA2479569	GCF_002055535.1	Complete	1.91486	1	yes	yes	GCANNNNNNTTAA	TTAANNNNNNTGC	A	GCA	G	TTAA	AG	S.Spy8198I
NCTC8370	1	SAMEA4364215	GCF_900476015.1	Complete	1.79691	1	no	yes	GCANNNNNNTTAA	TTAANNNNNNTGC	A	GCA	G	TTAA	AG	S.Spy8370ORF1584P
S119	1	SAMEA4805863	GCF_900608505.1	Complete	1.87745	1	no	yes	GCANNNNNNTTAA	TTAANNNNNNTGC	A	GCA	G	TTAA	AG	NA
SF370	1	SAMN02604089	GCF_000006785.2	Complete	1.85243	1	yes	yes	GCANNNNNNTTAA	TTAANNNNNNTGC	A	GCA	G	TTAA	AG	S.Spy370I
1985-10-01	1	SAMD00034931	GCF_006740645.2	Complete	1.77801	1	no	no	None	None	None	None	None	None	None	NA
MTB314	1	SAMD00000332	GCF_001547835.1	Complete	1.74483	1	no	no	None	None	None	None	None	None	None	NA
MGAS10270	2	SAMN02603502	GCF_000013505.1	Complete	1.92825	1	no	yes	GTAYNNNNNRTTG	CAAYNNNNNRTAC	C	GTAY	F	CAAY	CF	S.Spy10270ORF1691P
ABC020055975	3	SAMN09284928	GCF_003698205.1	Complete	1.86651	1	no	yes	GCANNNNNNRTTG	CAAYNNNNNNTGC	A	GCA	F	CAAY	AF	S.Spy55795ORF8565P
FDAARGOS_514	3	SAMN10163208	GCF_003812725.1	Complete	1.90211	2	no	yes	GCANNNNNNRTTG	CAAYNNNNNNTGC	A	GCA	F	CAAY	AF	S.Spy514ORF3805P
KS030	3	SAMD00084336	GCF_003609955.1	Complete	1.90001	1	no	yes	GCANNNNNNRTTG	CAAYNNNNNNTGC	A	GCA	F	CAAY	AF	S.SpyKS030ORF16700P
M3-b	3	SAMD00000355	GCF_002355175.1	Complete	1.89382	1	no	yes	GCANNNNNNRTTG	CAAYNNNNNNTGC	A	GCA	F	CAAY	AF	S.SpyM3bORF1767P
MGAS10870	3	NA	MGAS10870	Complete	1.86391	1	yes	yes	GCANNNNNNRTTG	CAAYNNNNNNTGC	A	GCA	F	CAAY	AF	NA
MGAS315	3	SAMN02603496	GCF_000007425.1	Complete	1.90052	1	no	yes	GCANNNNNNRTTG	CAAYNNNNNNTGC	A	GCA	F	CAAY	AF	S.SpyM315ORF1644P
NIH34	3	SAMD00238717	GCF_014191695.1	Complete	1.90055	1	no	yes	GCANNNNNNRTTG	CAAYNNNNNNTGC	A	GCA	F	CAAY	AF	S.Spy34ORF16460P
SSI-1	3	SAMD00061102	GCF_000011285.1	Complete	1.89427	1	no	yes	GCANNNNNNRTTG	CAAYNNNNNNTGC	A	GCA	F	CAAY	AF	S.SpySORF1644P
STAB902	3	SAMN03081524	GCF_000732425.1	Complete	1.89212	1	no	yes	GCANNNNNNRTTG	CAAYNNNNNNTGC	A	GCA	F	CAAY	AF	S.Spy902ORF8870P
4063-05	4	SAMN14547667	GCF_013306985.1	Complete	1.8904	1	no	yes	GCANNNNNNRTTG	CAAYNNNNNNTGC	A	GCA	F	CAAY	AF	S.Spy6305ORFAP
BSAC_bs1388	4	SAMN15964727	GCF_014495945.1	Complete	1.93241	1	no	yes	GCANNNNNNRTTG	CAAYNNNNNNTGC	A	GCA	F	CAAY	AF	NA
BSAC_bs1802	4	SAMN15964728	GCF_014495965.1	Complete	1.90943	1	no	yes	GCANNNNNNRTTG	CAAYNNNNNNTGC	A	GCA	F	CAAY	AF	NA
BSAC_bs192	4	SAMN15964725	GCF_014495925.1	Complete	1.86557	1	no	yes	GCANNNNNNRTTG	CAAYNNNNNNTGC	A	GCA	F	CAAY	AF	NA
BSAC_bs472	4	SAMN15964726	GCF_014495985.1	Complete	1.85939	1	no	yes	GCANNNNNNRTTG	CAAYNNNNNNTGC	A	GCA	F	CAAY	AF	NA
MGAS10750	4	SAMN02603504	GCF_000013545.1	Complete	1.93711	1	no	yes	GCANNNNNNRTTG	CAAYNNNNNNTGC	A	GCA	F	CAAY	AF	S.Spy10750ORF1676P
NCTC8326	4	SAMEA3614262	GCF_900475115.1	Complete	1.89109	1	no	yes	GCANNNNNNRTTG	CAAYNNNNNNTGC	A	GCA	F	CAAY	AF	S.Spy8326ORF1693P
RLGH	4	SAMN10416088	GCF_003814385.1	Complete	1.90397	1	yes	yes	GCANNNNNNRTTG	CAAYNNNNNNTGC	A	GCA	F	CAAY	AF	S.SpyRLGHORF8530P
SASM4-Duke	4	SAMN04230441	GCF_003640605.1	Complete	1.904	1	yes	yes	GCANNNNNNRTTG	CAAYNNNNNNTGC	A	GCA	F	CAAY	AF	S.SpySM4I
SP444	4	SAMEA5096234	GCF_900619595.1	Complete	1.82305	1	no	yes	GCANNNNNNRTTG	CAAYNNNNNNTGC	A	GCA	F	CAAY	AF	S.Spy444ORFAP
iGAS376	5	SAMN17141633	GCF_016549355.1	Complete	1.89712	1	no	yes	CAAYNNNNNNTGC	GCANNNNNNRTTG	F	CAAY	A	GCA	FA	NA
iGAS391	5	SAMN17141634	GCF_016549375.1	Complete	1.89713	1	no	yes	CAAYNNNNNNTGC	GCANNNNNNRTTG	F	CAAY	A	GCA	FA	NA
iGAS426	5	SAMN17141635	GCF_016549335.1	Complete	1.89711	1	no	yes	CAAYNNNNNNTGC	GCANNNNNNRTTG	F	CAAY	A	GCA	FA	NA
Manfredo	5	SAMEA1705956	GCF_000009385.1	Complete	1.84127	1	no	yes	CAAYNNNNNNTGC	GCANNNNNNRTTG	F	CAAY	A	GCA	FA	NA
NCTC8193	5	SAMEA3222082	GCF_901472475.1	Complete	1.85817	1	no	yes	CAAYNNNNNNTGC	GCANNNNNNRTTG	F	CAAY	A	GCA	FA	S.Spy8193ORF277P
D471	6	SAMN03610015	GCF_001014305.1	Complete	1.81197	1	no	yes	CRAANNNNNNRTTG	CAAYNNNNNNTTYG	D	CRAA	F	CAAY	DF	S.Spy471ORF7845P
MGAS10394	6	SAMN02603497	GCF_000011665.1	Complete	1.89988	1	no	yes	CRAANNNNNNRTTG	CAAYNNNNNNTTYG	D	CRAA	F	CAAY	DF	S.Spy10394ORF1631P
NCTC8302	6	SAMEA3729937	GCF_900636725.1	Complete	1.83417	1	no	yes	CRAANNNNNNRTTG	CAAYNNNNNNTTYG	D	CRAA	F	CAAY	DF	S.Spy8302ORF1073P
NCTC8324	8	SAMEA3632058	GCF_900475085.1	Complete	1.91579	1	no	yes	GCANNNNNNRTTG	CAAYNNNNNNTGC	A	GCA	F	CAAY	AF	S.Spy8324ORF1725P
emm9ST603	9	SAMN17054563	GCF_016126835.1	Complete	1.86242	1	no	yes	GCANNNNNNRTTG	CAAYNNNNNNTGC	A	GCA	F	CAAY	AF	NA
NCTC8316	9	SAMEA3597580	GCF_900474945.1	Complete	1.78646	1	no	yes	GCANNNNNNRTTG	CAAYNNNNNNTGC	A	GCA	F	CAAY	AF	S.Spy8316ORF1529P
TSPY153	9	SAMN15824171	TSPY153	Complete	1.97028	1	no	yes	GCANNNNNNRTTG	CAAYNNNNNNTGC	A	GCA	F	CAAY	AF	NA
emm11	11	SAMN10793322	GCF_005163565.1	Complete	1.80963	1	no	yes	CRAANNNNNNRTTG	CAAYNNNNNNTTYG	D	CRAA	F	CAAY	DF	S.Spyemm11ORF7960P
NCTC8318	11	SAMEA3597581	GCF_901482645.1	Complete	1.81978	1	no	yes	CRAANNNNNNRTTG	CAAYNNNNNNTTYG	D	CRAA	F	CAAY	DF	S.Spy8318ORF1610P
TSPY155	11	SAMN10172638	GCF_004123995.1	Complete	1.88233	1	yes	yes	CRAANNNNNNRTTG	CAAYNNNNNNTTYG	D	CRAA	F	CAAY	DF	S.Spy155I
FDAARGOS_534	12	SAMN10163229	GCF_003812645.1	Complete	1.83774	1	no	yes	GCANNNNNNTTAA	TTAANNNNNNTGC	A	GCA	G	TTAA	AG	S.Spy534ORF8295P
FDAARGOS_668	12	SAMN11056383	GCF_008694005.1	Complete	1.84135	4	no	yes	GCANNNNNNTTAA	TTAANNNNNNTGC	A	GCA	G	TTAA	AG	S.Spy668ORF5570P
HKU360	12	SAMN02980885	GCF_000772185.1	Complete	1.94454	1	yes	yes	GCANNNNNNTTAA	TTAANNNNNNTGC	A	GCA	G	TTAA	AG	S.Spy360I
MGAS9429	12	SAMN02603501	GCF_000013485.1	Complete	1.83647	1	yes	yes	GCANNNNNNTTAA	TTAANNNNNNTGC	A	GCA	G	TTAA	AG	S.Spy9429ORF1626P
NCTC10085	12	SAMEA3881058	GCF_900475645.1	Complete	1.79527	1	no	yes	GCANNNNNNTTAA	TTAANNNNNNTGC	A	GCA	G	TTAA	AG	S.Spy10085ORF1551P
NCTC8300	12	SAMEA3542440	GCF_900474815.1	Complete	1.79748	1	no	yes	GCANNNNNNTTAA	TTAANNNNNNTGC	A	GCA	G	TTAA	AG	S.Spy8300ORF1554P
SP1336	12	SAMN09867132	GCF_004193935.1	Complete	1.87883	1	no	yes	GCANNNNNNTTAA	TTAANNNNNNTGC	A	GCA	G	TTAA	AG	S.Spy1336ORF8435P
TJ11-001	12	SAMN08793275	GCF_003025365.1	Complete	1.93984	1	no	yes	GCANNNNNNTTAA	TTAANNNNNNTGC	A	GCA	G	TTAA	AG	S.SpyTJ11ORFBP
NCTC12840	12	SAMEA3594343	GCF_900474995.1	Complete	1.83879	1	no	yes	CRAANNNNNNNTGC	GCANNNNNNNTTYG	D	CRAA	A	GCA	DA	S.Spy12840ORF1653P
NCTC5163	12	SAMEA3539724	GCF_900474645.1	Complete	1.92145	1	no	yes	CRAANNNNNNNTGC	GCANNNNNNNTTYG	D	CRAA	A	GCA	DA	S.Spy5163ORF1755P
NCTC5164	12	SAMEA3542433	GCF_900474795.1	Complete	1.92117	1	no	yes	CRAANNNNNNNTGC	GCANNNNNNNTTYG	D	CRAA	A	GCA	DA	S.Spy5164ORF1755P
NCTC8332	12	SAMEA3542442	GCF_900474955.1	Complete	1.92145	1	no	yes	CRAANNNNNNNTGC	GCANNNNNNNTTYG	D	CRAA	A	GCA	DA	S.Spy8332ORF1755P
NCTC8314	13	SAMEA3542441	GCF_900474765.1	Complete	1.86264	1	no	yes	CGANNNNNNTTAA	TTAANNNNNNTCG	B	CGA	G	TTAA	BG	S.Spy8314ORF1655P
HSC5	14	SAMN02604317	GCF_000422045.1	Complete	1.81835	1	no	yes	GAGNNNNNNRTTG	CAAYNNNNNNCTC	E	GAG	F	CAAY	EF	S.SpyHSC5ORF8145P
NCTC8304	17	SAMEA4557824	GCF_900475795.1	Complete	1.79037	1	no	yes	CRAANNNNNNRTTG	CAAYNNNNNNTTYG	D	CRAA	F	CAAY	DF	S.Spy8304ORF1578P
MGAS8232	18	SAMN02603495	GCF_000007285.1	Complete	1.89502	1	no	yes	CRAANNNNNNNTGC	GCANNNNNNNTTYG	D	CRAA	A	GCA	DA	S.SpyMORF1976P
NCTC8320	18	SAMEA53413168	GCF_900475485.1	Complete	1.86304	1	no	yes	CRAANNNNNNNTGC	GCANNNNNNNTTYG	D	CRAA	A	GCA	DA	S.Spy8320ORF1710P
NCTC13736	22	SAMEA4012328	GCF_900475765.1	Complete	1.91321	1	no	yes	CGANNNNNNRTTA	TAAYNNNNNNTCG	B	CGA	H	TAAY	BH	S.Spy13736ORF1717P
TSPY136	22	SAMN15824162	TSPY136	Complete	1.7804	1	yes	yes	CGANNNNNNRTTA	TAAYNNNNNNTCG	B	CGA	H	TAAY	BH	NA
emm22.8	22	SAMN10793316	GCF_005161605.1	Complete	1.95062	1	no	yes	GTAYNNNNNRTTG	CAAYNNNNNRTAC	C	GTAY	F	CAAY	CF	S.Spyemm228ORF8735P
M23ND	23	SAMN02800743	GCF_000756485.1	Complete	1.84648	1	no	yes	GCANNNNNNTTAA	TTAANNNNNNTGC	A	GCA	G	TTAA	AG	S.SpyM23NDORF1633P
NCTC4001	23	SAMEA3594360	GCF_900475105.1	Complete	1.76632	1	no	yes	GCANNNNNNTTAA	TTAANNNNNNTGC	A	GCA	G	TTAA	AG	S.Spy4001ORF1551P
TSPY1026	25	SAMN15824163	TSPY1026	Complete	1.89038	1	no	yes	GCANNNNNNTTAA	TTAANNNNNNTGC	A	GCA	G	TTAA	AG	NA
emm25	25	SAMN10793312	GCF_005164705.1	Complete	1.83571	1	no	yes	GTAYNNNNNRTTG	CAAYNNNNNRTAC	C	GTAY	F	CAAY	CF	S.Spyemm25ORF8010P
NCTC8328	27	SAMEA3572419	GCF_900474855.1	Complete	1.86445	1	no	yes	CGANNNNNNRTTA	TAAYNNNNNNTCG	B	CGA	H	TAAY	BH	S.Spy8328ORF1636P
HarveyGAS	28	SAMN07757765	GCF_002557755.1	Complete	1.85298	1	no	yes	CRAANNNNNNNTGC	GCANNNNNNNTTYG	D	CRAA	A	GCA	DA	S.SpyHGASORF7950P
M28PF1	28	SAMN03733610	GCF_001020185.2	Complete	1.89698	1	no	yes	CRAANNNNNNNTGC	GCANNNNNNNTTYG	D	CRAA	A	GCA	DA	S.SpyM28ORF8050P
MEW123	28	SAMN04419117	GCF_001535565.1	Complete	1.8787	1	yes	yes	CRAANNNNNNNTGC	GCANNNNNNNTTYG	D	CRAA	A	GCA	DA	S.Spy123I
MGAS10786	28	SAMN08555729	GCF_004153965.1	Complete	1.93707	1	no	yes	CRAANNNNNNNTGC	GCANNNNNNNTTYG	D	CRAA	A	GCA	DA	S.Spy10786ORF8500P
MGAS10826	28	SAMN08555766	GCF_004154405.1	Complete	1.85226	1	no	yes	CRAANNNNNNNTGC	GCANNNNNNNTTYG	D	CRAA	A	GCA	DA	S.Spy10826ORF7940P
MGAS11052	28	SAMN08555770	GCF_004154385.1	Complete	1.90775	1	no	yes	CRAANNNNNNNTGC	GCANNNNNNNTTYG	D	CRAA	A	GCA	DA	S.Spy11052ORF8190P
MGAS11108	28	SAMN08555796	GCF_004154305.1	Complete	1.85381	1	no	yes	CRAANNNNNNNTGC	GCANNNNNNNTTYG	D	CRAA	A	GCA	DA	S.Spy11108ORF7940P
MGAS11115	28	SAMN08555801	GCF_004154285.1	Complete	1.8514	1	no	yes	CRAANNNNNNNTGC	GCANNNNNNNTTYG	D	CRAA	A	GCA	DA	S.Spy11115ORF7965P
MGAS27961	28	SAMN08555909	GCF_004010855.1	Complete	1.85391	1	no	yes	CRAANNNNNNNTGC	GCANNNNNNNTTYG	D	CRAA	A	GCA	DA	S.Spy27961ORF7940P
MGAS28078	28	SAMN08556024	GCF_004154365.1	Complete	1.88078	1	no	yes	CRAANNNNNNNTGC	GCANNNNNNNTTYG	D	CRAA	A	GCA	DA	S.Spy28078ORF8195P
MGAS28085	28	SAMN08556030	GCF_004010875.1	Complete	1.85147	1	no	yes	CRAANNNNNNNTGC	GCANNNNNNNTTYG	D	CRAA	A	GCA	DA	S.Spy28085ORF7935P
MGAS28191	28	SAMN08556116	GCF_004154265.1	Complete	1.89247	1	no	yes	CRAANNNNNNNTGC	GCANNNNNNNTTYG	D	CRAA	A	GCA	DA	S.Spy28191ORF8180P
MGAS28271	28	SAMN08556190	GCF_004154245.1	Complete	1.84283	1	no	yes	CRAANNNNNNNTGC	GCANNNNNNNTTYG	D	CRAA	A	GCA	DA	S.Spy28271ORF7875P
MGAS28278	28	SAMN08556197	GCF_004154225.1	Complete	1.89345	1	no	yes	CRAANNNNNNNTGC	GCANNNNNNNTTYG	D	CRAA	A	GCA	DA	S.Spy28278ORF8185P
MGAS28330	28	SAMN08556245	GCF_004154205.1	Complete	1.85162	1	no	yes	CRAANNNNNNNTGC	GCANNNNNNNTTYG	D	CRAA	A	GCA	DA	S.Spy28330ORF7905P
MGAS28360	28	SAMN08556272	GCF_004154185.1	Complete	1.89304	1	no	yes	CRAANNNNNNNTGC	GCANNNNNNNTTYG	D	CRAA	A	GCA	DA	S.Spy28360ORF8190P
MGAS28386	28	SAMN08556297	GCF_004154345.1	Complete	1.83759	1	no	yes	CRAANNNNNNNTGC	GCANNNNNNNTTYG	D	CRAA	A	GCA	DA	S.Spy28386ORF7930P
MGAS28533	28	SAMN08556433	GCF_004154165.1	Complete	1.89326	1	no	yes	CRAANNNNNNNTGC	GCANNNNNNNTTYG	D	CRAA	A	GCA	DA	S.Spy28533ORF8270P
MGAS28650	28	SAMN08562449	GCF_004154145.1	Complete	1.85188	1	no	yes	CRAANNNNNNNTGC	GCANNNNNNNTTYG	D	CRAA	A	GCA	DA	S.Spy28650ORF7945P
MGAS28669	28	SAMN08562467	GCF_004154125.1	Complete	1.90506	1	no	yes	CRAANNNNNNNTGC	GCANNNNNNNTTYG	D	CRAA	A	GCA	DA	S.Spy28669ORF8310P
MGAS28686	28	SAMN08562482	GCF_004154105.1	Complete	1.89409	1	no	yes	CRAANNNNNNNTGC	GCANNNNNNNTTYG	D	CRAA	A	GCA	DA	S.Spy28686ORF8275P
MGAS28746	28	SAMN08562542	GCF_004154085.1	Complete	1.85362	1	no	yes	CRAANNNNNNNTGC	GCANNNNNNNTTYG	D	CRAA	A	GCA	DA	S.Spy28746ORF7950P
MGAS29064	28	SAMN08562766	GCF_004154325.1	Complete	1.83985	1	no	yes	CRAANNNNNNNTGC	GCANNNNNNNTTYG	D	CRAA	A	GCA	DA	S.Spy29064ORF7940P
MGAS29284	28	SAMN08562978	GCF_004154065.1	Complete	1.94626	1	no	yes	CRAANNNNNNNTGC	GCANNNNNNNTTYG	D	CRAA	A	GCA	DA	S.Spy29284ORF8550P
MGAS29326	28	SAMN08563018	GCF_004154045.1	Complete	1.94068	1	no	yes	CRAANNNNNNNTGC	GCANNNNNNNTTYG	D	CRAA	A	GCA	DA	S.Spy29326ORF8195P
MGAS29409	28	SAMN08563099	GCF_004154025.1	Complete	1.89404	1	no	yes	CRAANNNNNNNTGC	GCANNNNNNNTTYG	D	CRAA	A	GCA	DA	S.Spy29326ORF8195P
MGAS6180	28	SAMN02603499	GCF_000012165.2	Complete	1.89758	1	yes	yes	CRAANNNNNNNTGC	GCANNNNNNNTTYG	D	CRAA	A	GCA	DA	S.Spy6180ORF1612P
MGAS7888	28	SAMN08555522	GCF_004154005.1	Complete	1.96243	1	no	yes	CRAANNNNNNNTGC	GCANNNNNNNTTYG	D	CRAA	A	GCA	DA	S.Spy7888ORF8515P
MGAS7914	28	SAMN08555548	GCF_004153985.1	Complete	1.88513	1	no	yes	CRAANNNNNNNTGC	GCANNNNNNNTTYG	D	CRAA	A	GCA	DA	NA
MGAS8347	28	SAMN08555653	GCF_004153945.1	Complete	1.83382	1	no	yes	CRAANNNNNNNTGC	GCANNNNNNNTTYG	D	CRAA	A	GCA	DA	S.Spy8347ORF7850P
NIH35	28	SAMD00238718	GCF_014191835.1	Complete	1.85336	1	no	yes	CRAANNNNNNNTGC	GCANNNNNNNTTYG	D	CRAA	A	GCA	DA	S.Spy35ORF14750P
PS006	28	SAMEA5096237	GCF_900619625.1	Complete	1.85471	1	no	yes	CRAANNNNNNNTGC	GCANNNNNNNTTYG	D	CRAA	A	GCA	DA	S.Spy006ORFAP
STAB09014	28	SAMN03418290	GCF_001678885.1	Complete	1.86249	1	no	yes	CRAANNNNNNNTGC	GCANNNNNNNTTYG	D	CRAA	A	GCA	DA	S.Spy9014ORF7790P
STAB10015	28	SAMN03418291	GCF_001023495.1	Complete	1.95045	1	no	yes	CRAANNNNNNNTGC	GCANNNNNNNTTYG	D	CRAA	A	GCA	DA	S.Spy10015ORF8275P
NCTC8195	30	SAMEA3632069	GCF_900475075.1	Complete	1.8986	1	no	yes	CRAANNNNNNNTGC	GCANNNNNNNTTYG	D	CRAA	A	GCA	DA	S.Spy8195ORF1745P
NCTC8225	31	SAMEA3597579	GCF_900474455.1	Complete	1.90687	1	no	yes	CRAANNNNNNNTGC	GCANNNNNNNTTYG	D	CRAA	A	GCA	DA	S.Spy8225ORF1727P
NCTC8224	33	SAMEA53411668	GCF_900475465.1	Complete	1.81125	1	no	yes	GAGNNNNNNRTTG	CAAYNNNNNNCTC	E	GAG	F	CAAY	EF	S.Spy8224ORF1585P
NCTC8227	36	SAMEA3871782	GCF_900475615.1	Complete	1.82233	1	no	yes	CGANNNNNNRTTA	TAAYNNNNNNTCG	B	CGA	H	TAAY	BH	S.Spy8227ORF1621P
NCTC12069	43	SAMEA3542450	GCF_900474835.1	Complete	1.80841	1	no	yes	GAGNNNNNNRTTG	CAAYNNNNNNCTC	E	GAG	F	CAAY	EF	S.Spy12069ORF1581P
10	44	SAMN02649402	GCF_000772245.1	Complete	1.79615	1	no	yes	unknown	unknown	None	None	F	CAAY	*F	S.Spy1E1ORF8465P
NCTC8231	44	SAMEA3572417	GCF_900474965.1	Complete	1.79604	1	no	yes	GCANNNNNNRTTG	CAAYNNNNNNTGC	A	GCA	F	CAAY	AF	S.Spy8231ORF1527P
NCTC10879	44	SAMEA3871783	GCF_900475455.1	Complete	1.90815	1	no	yes	unknown	unknown	F	CAAY	F	CAAY	FF	S.Spy10879ORF1705P
NCTC8230	46	SAMEA3649042	GCF_900475165.1	Complete	1.93114	1	no	yes	CRAANNNNNNNTGC	GCANNNNNNNTTYG	D	CRAA	A	GCA	DA	S.Spy8230ORF1760P
NCTC8232	47	SAMEA3632070	GCF_900636485.1	Complete	1.90081	1	no	yes	CRAANNNNNNRTTG	CAAYNNNNNNTTYG	D	CRAA	F	CAAY	DF	S.Spy8232ORF1772P
TSPY1349	48	SAMN15824164	TSPY1349	Complete	1.90284	1	no	yes	unknown	unknown	None	None	F	CAAY	*F	NA
NZ131; ATCC BAA-1633	49	SAMN02604236	GCF_000018125.1	Complete	1.81578	1	no	yes	GTAYNNNNNRTTG	CAAYNNNNNRTAC	C	GTAY	F	CAAY	CF	S.SpyNZORF1574P
NCTC10880	50	SAMEA3662931	GCF_900475565.1	Complete	1.7854	1	no	yes	unknown	unknown	I	unknown	H	TAAY	IH	S.Spy10880ORF1531P
Alab49	53	SAMN02603353	GCF_000230295.1	Complete	1.82731	1	no	yes	GAGNNNNNNRTTG	CAAYNNNNNNCTC	E	GAG	F	CAAY	EF	S.Spy49ORF1614P
AP53	53	SAMN04334485	GCF_001620285.1	Complete	1.86055	1	no	yes	GAGNNNNNNRTTG	CAAYNNNNNNCTC	E	GAG	F	CAAY	EF	S.SpyAP53ORF1610P
emm54	54	SAMN10793300	GCF_005163245.1	Complete	1.74256	1	no	yes	GAGNNNNNNRTTG	CAAYNNNNNNCTC	E	GAG	F	CAAY	EF	S.Spyemm54ORF7590P
emm55	55	SAMN10793324	GCF_005160925.1	Complete	1.89948	1	no	yes	GCANNNNNNTTAA	TTAANNNNNNTGC	A	GCA	G	TTAA	AG	S.Spyemm55ORF8370P
NCTC10874	56	SAMEA3729940	GCF_900475425.1	Complete	1.76445	1	no	yes	GAGNNNNNNRTTG	CAAYNNNNNNCTC	E	GAG	F	CAAY	EF	S.Spy10874ORF1510P
emm56	56	SAMN10793305	GCF_005162405.1	Complete	1.82543	1	no	yes	unknown	unknown	F	CAAY	F	CAAY	FF	S.Spyemm56ORF8210P
emm57	57	SAMN10793328	GCF_005160445.1	Complete	1.75662	1	no	yes	CGANNNNNNRTTA	TAAYNNNNNNTCG	B	CGA	H	TAAY	BH	S.Spyemm57ORF7725P
MGAS15252	59	SAMN02603944	GCF_000250905.1	Complete	1.75083	1	no	yes	CRAANNNNNNNTGC	GCANNNNNNNTTYG	D	CRAA	A	GCA	DA	S.Spy15252ORF1473P
MGAS1882	59	SAMN02603945	GCF_000250925.1	Complete	1.78103	1	no	yes	CRAANNNNNNNTGC	GCANNNNNNNTTYG	D	CRAA	A	GCA	DA	S.Spy1882ORF1534P
NCTC10877	59	SAMEA3956099	GCF_900475785.1	Complete	1.7893	1	no	yes	CRAANNNNNNNTGC	GCANNNNNNNTTYG	D	CRAA	A	GCA	DA	S.Spy10877ORF1527P
TSPY1309	63	SAMN15824165	TSPY1309	Complete	1.78125	1	yes	yes	GCANNNNNNRTTA	TAAYNNNNNNTGC	A	GCA	H	TAAY	AH	NA
NCTC12044	64	SAMEA3956097	GCF_900475925.1	Complete	1.75687	1	no	yes	GCANNNNNNRTTG	CAAYNNNNNNTGC	A	GCA	F	CAAY	AF	S.Spy12044ORF1505P
emm64.3	64	SAMN10793319	GCF_005161325.1	Complete	1.77977	1	no	yes	CGANNNNNNRTTA	TAAYNNNNNNTCG	B	CGA	H	TAAY	BH	S.Spyemm643ORF7860P
NCTC12045	65	SAMEA3542444	GCF_900474825.1	Complete	1.75641	1	no	yes	GCANNNNNNRTTG	CAAYNNNNNNTGC	A	GCA	F	CAAY	AF	S.Spy12045ORF1499P
emm65	65	SAMN10793321	GCF_005163705.1	Complete	1.78985	1	no	no	None	None	None	None	None	None	None	NA
NCTC12046	66	SAMEA3572427	GCF_900474885.1	Complete	1.87563	1	no	yes	GCANNNNNNRTTG	CAAYNNNNNNTGC	A	GCA	F	CAAY	AF	S.Spy12046ORF1661P
NCTC12047	67	SAMEA3572429	GCF_900474935.1	Complete	1.8055	1	no	yes	GCANNNNNNRTTG	CAAYNNNNNNTGC	A	GCA	F	CAAY	AF	S.Spy12047ORF1588P
TSPY416	68	SAMN15824166	TSPY416	Complete	1.79135	1	yes	yes	GCANNNNNNRTTG	CAAYNNNNNNTGC	A	GCA	F	CAAY	AF	NA
emm68.2	68	SAMN10793308	GCF_005222545.1	Complete	1.74792	1	no	yes	GCANNNNNNTTAA	TTAANNNNNNTGC	A	GCA	G	TTAA	AG	NA
NCTC12048	68	SAMEA3572431	GCF_900474915.1	Complete	1.79303	1	no	yes	GAGNNNNNNRTTG	CAAYNNNNNNCTC	E	GAG	F	CAAY	EF	S.Spy12048ORF1566P
NCTC12050	70	SAMEA3572435	GCF_900474925.1	Complete	1.85124	1	no	yes	CGANNNNNNTTAA	TTAANNNNNNTCG	B	CGA	G	TTAA	BG	S.Spy12050ORF1598P
emm70	70	SAMN10793306	GCF_005162565.1	Complete	1.82647	1	no	yes	GAGNNNNNNRTTG	CAAYNNNNNNCTC	E	GAG	F	CAAY	EF	S.Spyemm70ORF8130P
NS53	71	SAMN04625972	GCF_001638845.2	Complete	1.76512	1	no	yes	unknown	unknown	I	unknown	H	TAAY	IH	S.Spy53ORF7140P
NCTC12052	72	SAMEA3594345	GCF_900474975.1	Complete	1.85773	1	no	yes	GAGNNNNNNRTTG	CAAYNNNNNNCTC	E	GAG	F	CAAY	EF	S.Spy12052ORF1632P
NCTC13738	73	SAMEA3871791	GCF_900475475.1	Complete	1.84734	1	no	yes	GCANNNNNNRTTG	CAAYNNNNNNTGC	A	GCA	F	CAAY	AF	S.Spy13738ORF1633P
emm74	74	SAMN10793327	GCF_005160565.1	Complete	1.86104	1	no	yes	GAGNNNNNNRTTG	CAAYNNNNNNCTC	E	GAG	F	CAAY	EF	S.Spyemm74ORF8280P
NGAS979	74	SAMN08569881	GCF_003203475.1	Complete	1.79094	1	no	yes	GAGNNNNNNRTTG	CAAYNNNNNNCTC	E	GAG	F	CAAY	EF	S.Spy979ORF7760P
M75	75	SAMN10397505	GCF_004135875.1	Complete	1.85289	1	no	yes	GTAYNNNNNRTTG	CAAYNNNNNRTAC	C	GTAY	F	CAAY	CF	S.SpyM75ORF8295P
NCTC13751	75	SAMEA4017721	GCF_900475985.1	Complete	1.89126	1	no	yes	GTAYNNNNNRTTG	CAAYNNNNNRTAC	C	GTAY	F	CAAY	CF	S.Spy13751ORF1724P
STAB090229	75	SAMN06473357	GCF_002238295.1	Complete	1.84635	1	no	yes	GTAYNNNNNRTTG	CAAYNNNNNRTAC	C	GTAY	F	CAAY	CF	NA
STAB120304	75	SAMN06554460	GCF_002238315.1	Complete	1.89035	1	no	yes	GTAYNNNNNRTTG	CAAYNNNNNRTAC	C	GTAY	F	CAAY	CF	S.Spy20304ORF8585P
STAB14018	75	SAMN04500791	GCF_002163545.1	Complete	1.89047	1	no	yes	GTAYNNNNNRTTG	CAAYNNNNNRTAC	C	GTAY	F	CAAY	CF	S.Spy14018ORF8345P
emm75.1	75	SAMN10793320	GCF_005163865.1	Complete	1.8877	1	no	yes	unknown	unknown	F	CAAY	F	CAAY	FF	S.Spyemm751ORF8190P
TSPY208	75	SAMN10172651	GCF_004124115.1	Complete	1.8017	1	no	no	None	None	None	None	None	None	None	NA
TSPY1312	76	SAMN15824167	TSPY1312	Complete	1.84564	1	no	yes	GCANNNNNNTTAA	TTAANNNNNNTGC	A	GCA	G	TTAA	AG	NA
emm77	77	SAMN10793315	GCF_005164305.1	Complete	1.80631	1	no	yes	GCANNNNNNRTTG	CAAYNNNNNNTGC	A	GCA	F	CAAY	AF	S.Spyemm77ORF7895P
TSPY165	77	SAMN10172669	GCF_004124135.1	Complete	1.81204	1	no	yes	GCANNNNNNRTTG	CAAYNNNNNNTGC	A	GCA	F	CAAY	AF	S.Spy165ORF7945P
NCTC12057	77	SAMEA3594346	GCF_900474845.1	Complete	1.84874	1	no	yes	GTAYNNNNNRTTG	CAAYNNNNNRTAC	C	GTAY	F	CAAY	CF	S.Spy12057ORF1589P
NCTC13742	77	SAMEA3871794	GCF_900475495.1	Complete	1.93462	1	no	yes	GTAYNNNNNRTTG	CAAYNNNNNRTAC	C	GTAY	F	CAAY	CF	S.Spy13742ORF1679P
PS003	77	SAMEA5096236	GCF_900619615.1	Complete	1.90956	1	no	yes	GTAYNNNNNRTTG	CAAYNNNNNRTAC	C	GTAY	F	CAAY	CF	S.Spy003ORFAP
TSPY453	77	SAMN10172674	GCF_004124075.1	Complete	1.97601	1	yes	yes	GTAYNNNNNRTTG	CAAYNNNNNRTAC	C	GTAY	F	CAAY	CF	S.Spy453ORF8860P
NCTC12058	78	SAMEA3594347	GCF_900474865.1	Complete	1.76886	1	no	yes	CGANNNNNNTTAA	TTAANNNNNNTCG	B	CGA	G	TTAA	BG	S.Spy12058ORF1522P
emm78.3	78	SAMN10793317	GCF_005161465.1	Complete	1.80652	1	no	yes	CGANNNNNNRTTA	TAAYNNNNNNTCG	B	CGA	H	TAAY	BH	S.Spyemm783ORF7805P
NCTC12059	79	SAMEA3542447	GCF_900474745.1	Complete	1.80838	1	no	yes	GCANNNNNNTTAA	TTAANNNNNNTGC	A	GCA	G	TTAA	AG	S.Spy12059ORF1580P
ATCC 19615	80	SAMN02905033	GCF_000743015.1	Complete	1.8448	1	no	yes	GAGNNNNNNRTTG	CAAYNNNNNNCTC	E	GAG	F	CAAY	EF	S.Spy19615ORF790P
NCTC12696	80	SAMEA3597589	GCF_900474895.1	Complete	1.84505	1	no	yes	GAGNNNNNNRTTG	CAAYNNNNNNCTC	E	GAG	F	CAAY	EF	S.Spy12696ORF1644P
DMG1800716	81	SAMN08714459	GCF_003352145.1	Complete	1.86967	1	no	yes	CRAANNNNNNRTTG	CAAYNNNNNNTTYG	D	CRAA	F	CAAY	DF	S.Spy0832ORF8100P
TSPY210	81	SAMN15824169	TSPY210	Complete	1.84197	1	no	yes	CRAANNNNNNRTTG	CAAYNNNNNNTTYG	D	CRAA	F	CAAY	DF	NA
NCTC12062	82	SAMEA3594349	GCF_900475005.1	Complete	1.82765	1	no	yes	GCANNNNNNRTTG	CAAYNNNNNNTGC	A	GCA	F	CAAY	AF	S.Spy12062ORF1584P
NGAS596	82	SAMN02715758	GCF_001019675.1	Complete	1.79131	1	no	yes	GCANNNNNNRTTG	CAAYNNNNNNTGC	A	GCA	F	CAAY	AF	S.Spy596ORF7685P
7F7	83	SAMN02644974	GCF_000767505.1	Complete	1.70979	1	no	yes	GAGNNNNNNRTTG	CAAYNNNNNNCTC	E	GAG	F	CAAY	EF	S.Spy7F7ORF7090P
NCTC12064	83	SAMEA3594357	GCF_900475035.1	Complete	1.74638	1	no	yes	GAGNNNNNNRTTG	CAAYNNNNNNCTC	E	GAG	F	CAAY	EF	S.Spy1206ORF1523P
NGAS327	83	SAMN02715759	GCF_001019695.1	Complete	1.70205	1	no	yes	GAGNNNNNNRTTG	CAAYNNNNNNCTC	E	GAG	F	CAAY	EF	S.Spy327ORF7365P
TSPY125	83	SAMN15824173	TSPY125	Incomplete	NA	NA	yes	yes	GAGNNNNNNRTTG	CAAYNNNNNNCTC	E	GAG	F	CAAY	EF	NA
TSPY764	84	SAMN15824170	TSPY764	Complete	1.75817	1	no	yes	GTAYNNNNNRTTG	CAAYNNNNNRTAC	C	GTAY	F	CAAY	CF	NA
37-97	87	SAMN12251806	GCF_014218015.1	Complete	1.91873	1	no	yes	CRAANNNNNNNTGC	GCANNNNNNNTTYG	D	CRAA	A	GCA	DA	S.Spy3797ORF8785P
NGAS743	87	SAMN02715744	GCF_001019635.1	Complete	1.91555	1	yes	yes	CRAANNNNNNNTGC	GCANNNNNNNTTYG	D	CRAA	A	GCA	DA	S.Spy743I
NCTC13737	88	SAMEA4017720	GCF_900475875.1	Complete	1.81973	1	no	yes	GCANNNNNNTTAA	TTAANNNNNNTGC	A	GCA	G	TTAA	AG	S.Spy13737ORF1548P
emm89.14	89	SAMN10793318	GCF_005164025.1	Complete	1.80634	1	no	yes	GCANNNNNNTTAA	TTAANNNNNNTGC	A	GCA	G	TTAA	AG	S.Spyemm8914ORF7840P
AUSMDU00010539	89	SAMN13191653	GCF_009664495.1	Complete	1.74681	1	no	yes	CGANNNNNNTTAA	TTAANNNNNNTCG	B	CGA	G	TTAA	BG	S.Spy10539ORF7430P
H293	89	SAMEA3865279	GCF_001039695.2	Complete	1.72625	1	no	yes	CGANNNNNNTTAA	TTAANNNNNNTCG	B	CGA	G	TTAA	BG	S.Spy293ORF1459P
JMUB1235	89	SAMD00057778	GCF_002355815.1	Complete	1.74198	1	no	yes	CGANNNNNNTTAA	TTAANNNNNNTCG	B	CGA	G	TTAA	BG	S.Spy1235ORF1494P
KUN-0012590	89	SAMD00238719	GCF_014192005.1	Complete	1.8546	1	no	yes	CGANNNNNNTTAA	TTAANNNNNNTCG	B	CGA	G	TTAA	BG	S.Spy12590ORF15530P
KUN-0014944	89	SAMD00238720	GCF_014192175.1	Complete	1.7474	1	no	yes	CGANNNNNNTTAA	TTAANNNNNNTCG	B	CGA	G	TTAA	BG	S.Spy14944ORF13860P
MGAS11027	89	SAMN03792044	GCF_001635895.1	Complete	1.78687	1	no	yes	CGANNNNNNTTAA	TTAANNNNNNTCG	B	CGA	G	TTAA	BG	S.Spy11027ORF1539P
MGAS23530	89	SAMN03775331	GCF_001635935.1	Complete	1.70939	1	no	yes	CGANNNNNNTTAA	TTAANNNNNNTCG	B	CGA	G	TTAA	BG	S.Spy23530ORF1448P
MGAS27061	89	SAMN03161558	GCF_001635975.1	Complete	1.74135	1	no	yes	CGANNNNNNTTAA	TTAANNNNNNTCG	B	CGA	G	TTAA	BG	S.Spy27061ORF1483P
MSPY1	89	SAMN15824174	MSPY1	Incomplete	NA	NA	yes	yes	CGANNNNNNTTAA	TTAANNNNNNTCG	B	CGA	G	TTAA	BG	NA
NCTC12067	89	SAMEA3594351	GCF_900475135.1	Complete	1.75207	1	no	yes	CGANNNNNNTTAA	TTAANNNNNNTCG	B	CGA	G	TTAA	BG	S.Spy12067ORF1519P
NCTC13745	89	SAMEA3923596	GCF_900475955.1	Complete	1.83486	1	no	yes	CGANNNNNNTTAA	TTAANNNNNNTCG	B	CGA	G	TTAA	BG	S.Spy13745ORF1632P
STAB09023	89	SAMN11029189	GCF_009738475.1	Complete	1.74194	1	no	yes	CGANNNNNNTTAA	TTAANNNNNNTCG	B	CGA	G	TTAA	BG	S.Spy9023ORF7500P
STAB10048	89	SAMN11032819	GCF_009738495.1	Complete	1.74216	1	no	yes	CGANNNNNNTTAA	TTAANNNNNNTCG	B	CGA	G	TTAA	BG	S.Spy10048ORF7500P
emm90.5	90	SAMN10793310	GCF_005164885.1	Complete	1.76497	1	no	yes	GCANNNNNNTTAA	TTAANNNNNNTGC	A	GCA	H	TAAY	AH	S.Spyemm905ORF7600P
NCTC12068	90	SAMEA3594352	GCF_900475155.1	Complete	1.75135	1	no	yes	GCANNNNNNRTTA	TAAYNNNNNNTGC	A	GCA	H	TAAY	AH	S.Spy12068ORF1491P
TSPY141	90	SAMN15824172	TSPY141	Complete	1.87821	1	no	yes	GCANNNNNNRTTA	TAAYNNNNNNTGC	A	GCA	H	TAAY	AH	NA
NCTC12066	91	SAMEA3542449	GCF_900474775.1	Complete	1.74415	1	no	yes	GAGNNNNNNRTTG	CAAYNNNNNNCTC	E	GAG	F	CAAY	EF	S.Spy12066ORF1494P
emm92	92	SAMN10793309	GCF_005165045.1	Complete	1.75878	1	no	yes	GCANNNNNNRTTA	TAAYNNNNNNTGC	A	GCA	H	TAAY	AH	S.Spyemm92ORF7585P
TSPY556	92	SAMN10172691	GCF_004124015.1	Complete	1.8331	2	no	yes	CRAANNNNNNNTGC	GCANNNNNNNTTYG	D	CRAA	A	GCA	DA	S.Spy556ORF8020P
emm93.4	93	SAMN10793304	GCF_005162725.1	Complete	1.70147	1	no	yes	CGANNNNNNRTTA	TAAYNNNNNNTCG	B	CGA	H	TAAY	BH	S.Spyemm934ORF7260P
NCTC13743	94	SAMEA3879489	GCF_900475525.1	Complete	1.84698	1	no	yes	GCANNNNNNRTTG	CAAYNNNNNNTGC	A	GCA	F	CAAY	AF	S.Spy13743ORF1609P
emm97.1	97	SAMN10793307	GCF_005162245.1	Complete	1.81209	1	no	yes	unknown	unknown	F	CAAY	F	CAAY	FF	S.Spyemm971ORF7870P
emm100	100	SAMN10793301	GCF_005165265.1	Complete	1.83953	1	no	yes	GAGNNNNNNRTTG	CAAYNNNNNNCTC	E	GAG	F	CAAY	EF	S.Spyemm100ORF8175P
NGAS638	101	SAMN03274510	GCF_001267845.1	Complete	1.7914	1	no	yes	GAGNNNNNNRTTG	CAAYNNNNNNCTC	E	GAG	F	CAAY	EF	S.Spy638ORF7610P
emm105	105	SAMN10793323	GCF_005161125.1	Complete	1.80012	1	no	yes	CGANNNNNNTTAA	TTAANNNNNNTCG	B	CGA	G	TTAA	BG	S.Spyemm105ORF7795P
NGAS322	114	SAMN03274509	GCF_001267805.1	Complete	1.95047	1	yes	yes	GCANNNNNNRTTG	CAAYNNNNNNTGC	A	GCA	F	CAAY	AF	S.Spy322I
TSPY270	118	SAMN15824160	TSPY270	Complete	1.85256	1	no	yes	GCANNNNNNRTTA	TAAYNNNNNNTGC	A	GCA	H	TAAY	AH	NA
emm123	123	SAMN10793302	GCF_005163085.1	Complete	1.76882	1	no	yes	CGANNNNNNTTAA	TTAANNNNNNTCG	B	CGA	G	TTAA	BG	S.Spyemm123ORF7540P
emm124	124	SAMN10793314	GCF_005161825.1	Complete	1.79067	1	no	yes	GCANNNNNNTTAA	TTAANNNNNNTGC	A	GCA	G	TTAA	AG	S.Spyemm124ORF7680P
emmNA	138	SAMN10793325	GCF_005163385.1	Complete	1.78817	1	no	yes	CGANNNNNNTTAA	TTAANNNNNNTCG	B	CGA	G	TTAA	BG	S.SpyemmNAORF7910P
NCTC13739	168	SAMEA53434918	GCF_900475865.1	Complete	1.78588	1	no	yes	unknown	unknown	F	CAAY	H	TAAY	FH	S.Spy13739ORF1529P
JS12	179	SAMN07174848	GCF_002844355.1	Complete	1.81028	1	yes	yes	GAGNNNNNNRTTG	CAAYNNNNNNCTC	E	GAG	F	CAAY	EF	S.SpyJS12I
emm197	197	SAMN10793299	GCF_005165385.1	Complete	1.79717	1	no	yes	CRAANNNNNNNTGC	GCANNNNNNNTTYG	D	CRAA	A	GCA	DA	S.Spyemm197ORF8090P
TSPY383	204	SAMN15824161	TSPY383	Complete	1.82769	1	no	yes	GCANNNNNNTTAA	TTAANNNNNNTGC	A	GCA	G	TTAA	AG	NA
emm230	230	SAMN10793303	GCF_005162865.1	Complete	1.82683	1	no	yes	GAGNNNNNNRTTG	CAAYNNNNNNCTC	E	GAG	F	CAAY	EF	S.Spyemm230ORF8150P
1040	238	SAMN14260617	GCF_011290565.1	Complete	1.83269	1	no	yes	GCANNNNNNTTAA	TTAANNNNNNTGC	A	GCA	G	TTAA	AG	S.Spy1040ORF1360P
1085	238	SAMN13632409	GCF_009832845.1	Complete	2.0103	1	no	yes	GCANNNNNNTTAA	TTAANNNNNNTGC	A	GCA	G	TTAA	AG	S.Spys1085ORF1870P
NCTC13744	none	SAMEA3879490	GCF_900475705.1	Complete	1.8088	1	no	yes	CGANNNNNNRTTA	TAAYNNNNNNTCG	B	CGA	H	TAAY	BH	S.Spy13744ORF1581P
NCTC10876	none	SAMEA3662939	GCF_900475175.1	Complete	1.9063	1	no	yes	GCANNNNNNRTTG	CAAYNNNNNNTGC	A	GCA	F	CAAY	AF	S.Spy10876ORF1667P
NCTC8322	none	SAMEA3662934	GCF_900475335.1	Complete	1.82959	1	no	yes	GTAYNNNNNRTTG	CAAYNNNNNRTAC	C	GTAY	F	CAAY	CF	S.Spy8322ORF1668P
