# Supplementary material for: Characterization of the Type I Restriction Modification System Broadly Conserved among Group A Streptococci
Source: mSphere. 2021 Nov 17;6(6):e00799-21. doi: 10.1128/mSphere.00799-21 (PMC8597746; doi:10.1128/mSphere.00799-21)
Supplement: TABLE S2 [file msphere.00799-21-st002.xlsx]

## Sheet: Table S2a
Table S2a. Reference genomes used for strains analysed by PacBio SMRT and MinION sequencing.
GAS strain	emm type	Reference Genome	Accession
MGAS2221	1	Streptococcus pyogenes MGAS5005	NC_007297.2
SF370	1	Streptococcus pyogenes M1 GAS	NC_002737.2
M1-SC	1	Streptococcus pyogenes MGAS5005	NC_007297.2
MGAS10870	3	Streptococcus pyogenes MGAS315	NC_004070
SAS M4-Duke	4	Streptococcus pyogenes strain SAS-M4-Duke	CP031770
RLGH	4	Streptococcus pyogenes strain SAS-M4-Duke	CP031770
Duke Large	4	Streptococcus pyogenes strain SAS-M4-Duke	CP031770
Duke ∆covS	4	Streptococcus pyogenes strain SAS-M4-Duke	CP031770
TSPY155	11	Streptococcus pyogenes strain TSPY155	CP032699
TSPY136	22	Streptococcus pyogenes strain TSPY136	CP060647
MGAS6180	28	Streptococcus pyogenes MGAS6180	NC_007296.2
TSPY1309	63	Streptococcus pyogenes strain TSPY1309	CP060644
TSPY416	68	Streptococcus pyogenes strain TSPY416	CP060643
TSPY453	77	Streptococcus pyogenes strain TSPY453	CP033337
TSPY125	83	Streptococcus pyogenes strain NGAS327	CP007562.1
TSPY1057	87	Streptococcus pyogenes strain TSPY1057	accession # pending
MSPY1	89	Streptococcus pyogenes strain MGAS27061	CP013840.1

## Sheet:  Table S2b
Table S2b. Non m6A methylation detected by PacBio SMRT sequencing.
GAS strain	emm type	Motif String	Position Modified	Modification	Motifs Detected	Motifs in Genome	Mean modQV
M1-LC-1	1	TTGGTAVYR	1	modified_base	130	323	42.2308
		TTTATAVYD	1	modified_base	113	527	42.7434
MGAS10870	3	TTGGTAVYD	1	modified_base	220	521	47.6182
SAS M4-Duke	4	GG	1	modified_base	2741	147135	37.7687
RLGH	4	CAAYNNNHNATGC	10	modified_base	20	82	57
		GGNNBVNYD	1	modified_base	2302	27125	43.9492
Duke Large	4	TTGGTAVYR	1	modified_base	88	341	40.4432
		GGNNB	1	modified_base	4148	97848	40.0031
TSPY155	11	TTGGTAVYD	1	modified_base	120	521	40.7833
		AAGGTAVYR	1	modified_base	53	280	39.6226
		GGNNB	1	modified_base	4153	96415	41.5288
		AH	1	modified_base	1879	924482	144.81
MGAS6180	28	TTGGTAVYR	1	modified_base	116	335	44.1293
		GGNNBVNYD	1	modified_base	2432	26738	42.4922
TSPY1309	63	AAGGTAVYR	1	modified_base	130	276	45.5
		GGNNB	1	modified_base	7825	92349	44.3881
TSPY453	77	TTGGTAVYD	1	modified_base	136	559	41.3603
TSPY125	83	YAAGGTAMY	2	modified_base	35	169	45.8571
		GGNNB	1	modified_base	6055	88202	43.6707
MSPY1	89	TTGGTAVYR	1	modified_base	128	321	46.4453
