# Supplementary material for: Characterization of the Type I Restriction Modification System Broadly Conserved among Group A Streptococci
Source: mSphere. 2021 Nov 17;6(6):e00799-21. doi: 10.1128/mSphere.00799-21 (PMC8597746; doi:10.1128/mSphere.00799-21)
Supplement: TABLE S3 [file msphere.00799-21-st003.xlsx]

## Sheet: Primers and Probes
Table S3. Primers and Probes used in this study.
Primers used to create ∆hsdM strains
Primer	Sequence
SD277/hsdM UP F	CAATGGGCCAATCTCCATCAAGTC
SD278/hsdM UP R	CACGTTACGTTATTAGTTATAGTTATTATAACATGTATTTGCTTGCCGTAGTGAAGTTGTTTTCTC
SD279/hsdM spc F	CAACTTCACTACGGCAAGCA AATACATGTTATAATAACTATAAC
SD280/hsdM spc R	GTCATTTTCAATGATTTCATCAAATGAGGTTATAATTTTTTTAATCTGTTA
SD281/hsdM DN F	CAGATTAAAAAAATTATAA CCTCATTTGATGAAATCATTGAAAATGAC
SD282/hsdM DN R	GGTTCGCACCATGGTTTTTGTGGA
Primers and probes for Taqman qRT PCR :
Gene	5' Oligo	3' Oligo	6FAM/TAMRA Probe
tufA	CAACTCGTCACTATGCGCACAT	GAGCGGCACCAGTGATCAT	CTCCAGGACACGCGGACTACGTTAAAAA
mga28	TCCATAACGCTTCGGTGTTAAA	CTGCATCAGCTTCTCGACACTT	ACCCTCGTATCTATGAGGCCTTTGTGA
mga87	TCCATAACGCTTCGGTGTTAAA	CTGCATCAGCTTCTCGACACTT	ACCCTCGTATCTATGAGGCCTTTGTGA
emm28	TCGCTGTGGCTGTTTTAGGA	CTCCGCAGCCTTAACTTCTGTT	CAGGCTTTGCAAACCT
emm 87	AGCAGGCTTTGCAAACCAA	TTCCACACTGAAGCAGCCAAT	CGGAGTCCCCCAGAGAAGTAACCAACG
scpA	CGAAAGAACCTTACCGCCTAGA	TTTACAATTTCGACACGCATCAA	GCAATTGAGCCTCAGGCATCGCA
sclA	CAAACTAGTCTGGCGCTACGG	TTGCCCCGCCTCCAA	CCTCAGCCGCTGCCGTCCTTC
hsdM (MGAS6180, MGAS2221)	GATAGCCCCTTGTTCGAGTAGTTT	ACCACACGGTGTCCTTTTCC	TGGCGAATCTTGCCTTCTGCAGC
hsdM (MGAS10870, TSPY1057)	GATAGCCCCTTGTTCGAGTAGTTT	ACCACATGGTGTTCTTTTCC	TGGCGAATCTTGCCTTCTGCAGC
MGAS2221 Type II MTase	TTGTGGCAGGAGCAGAAAAA	TCGCGTAATGATGTCCTTCATC	CACAGCATCCGACACAAAAGCCAGTAGC
MGAS10870 Type II Mtase	CCGTGGGAAAAGGATAGCTCTT	ACATCATCAGGATCTGTGAAAATCTC	AGTTATCCACCCAACACAGAAACCAATCCC
